# Supplementary material for: Exploring Left Atrial Appendage Thrombi in Large Vessel Occlusion Stroke by Cardiac CT: Thrombus Features, LAA Characteristics and the Impact of Direct Oral Anticoagulation
Source: Neurol Int. 2025 Aug 11;17(8):127. doi: 10.3390/neurolint17080127 (PMC12388839; doi:10.3390/neurolint17080127)
Supplement: Supplementary file 1 [file neurolint-17-00127-s001.zip]

Archive with 1 entries (1 files):
- neurolint-3761376-supplementary.pdf
